# Supplementary material for: Integrated In Vitro and In Silico Profiling of Piperazinyl Thiosemicarbazone Derivatives Against Trypanosoma cruzi: Stage-Specific Activity and Enzyme Inhibition
Source: Pharmaceuticals (Basel). 2026 Jan 20;19(1):182. doi: 10.3390/ph19010182 (PMC12845152; doi:10.3390/ph19010182)
Supplement: Supplementary file 1 [file pharmaceuticals-19-00182-s001.zip]

Archive with 1 entries (1 files):
- pharmaceuticals-4089873-supplementary.pdf
